# Supplementary material for: Genomic Sequencing and Analysis of a Novel Human Cowpox Virus With Mosaic Sequences From North America and Old World Orthopoxvirus
Source: Front Microbiol. 2022 May 3;13:868887. doi: 10.3389/fmicb.2022.868887 (PMC9112427; doi:10.3389/fmicb.2022.868887)
Supplement: Supplementary file 1 [file Table_1.XLSX]

## Sheet: Supl. Table S1.
	Supplementary Table S1. List of strains used in this study.
	Virus species	Strain	GenBank number accession	Abbreviation
	Akhmeta virus	2013-85	MH607142	AKMV_2013_85
		2013-88	MH607141	AKMV_2013_88
		Vani_2010	MH607143	AKMV_Vani_2010
	Alaskapox virus	2015	MN240300	AKPV_2015
	Camelpox virus	CMS	AY009089	CMLV_CMS
		M96	NC_003391	CMLV_M96
	Cowpox virus	Amadeus 2015	LN879483	CPXV_AMA_2015
		Austria 1999	HQ407377	CPXV_AUS_1999
		BeaBer04/1	KC813491.1	CPXV_BeaBer04_1
		Brighton Red	NC_003663	CPXV_BR
		CatPot07/1	KC813506.1	CPXV_CatPot07/1
		EleGri07/1	KC813507	CPXV_EleGRi07/1
		Finland 2000 MAN	HQ420893	CPXV_FIN_2000_MAN
		FM2292	LN864566	CPXV_FM2292
		France 2001 Nancy	HQ420894	CPXV_FRA_2001_Nancy
		Germany 91-3	DQ437593	CPXV_Ger91
		Germany 1980 EP4	HQ420895	CPXV_Ger1980_EP4
		Germany 1990 2	HQ420896	CPXV_Ger1990_2
		Germany 1998 2	HQ420897	CPXV_Ger1998_2
		Germany 2002 MKY	HQ420898	CPXV_Ger2002_MKY
		Ger/2007/Vole	LT896722	CPXV_Ger2007_Vole
		Ger/2010/Alpaca	LT896718	CPXV_Ger2010_Alpaca
		Ger/2010/MKY	LT896721	CPXV_Ger2010_MKY
		Ger/2010/Raccoon	LT896730	CPXV_Ger2010_Racoon
		Ger/2010/Rat	LT896728	CPXV_Ger2010_Rat
		Ger/2012/Alpaca	LT896726	CPXV_Ger2012_Alpaca
		Ger/2013/Alpaca	LT896719	CPXV_Ger2013_Alpaca
		Ger/2014/Cat1	LT896723	CPXV_Ger2014_Cat1
		Ger/2014/Cat2	LT896725	CPXV_Ger2014_Cat2
		Ger/2014/Human	LT993226	CPXV_Ger2014_Human
		Ger/2015/Cat1	LT896724	CPXV_Ger2015_Cat1
		Ger/2015/Cat2	LT896727	CPXV_Ger2015_Cat2
		Ger/2015/Human2	LT993232	CPXV_Ger2015_Human2
		Ger/2017/Alpaca2	LT896732	CPXV_Ger2017_Alpaca2
		Ger/2017/CommonvoleFMEimka	LT993228	CPXV_Ger2017_Vole
		GerMygEK938/17	LR812035	CPXV_GerMygEk93_17
		GRI-90	X94355	CPXV_GRI
		HumAac09/1	KC813508.1	CPXV_HumAac09_1
		HumBer07/1	KC813509.1	CPXV_HumBer07_1
		HumGra07/1	KC813510.1	CPXV_HumGra07_1
		HumKre08/1	KC813512.1	CPXV_HumKre08_1
		HumLan08/1	KC813492.1	CPXV_HumLan08_1
		HumLit08/1	KC813493.1	CPXV_HumLit08_1
		HumMag07/1	KC813495.1	CPXV_HumMag07_1
		JagKre08/1	KC813497.1	CPXV_JagKre08_1
		JagKre08/2	KC813498.1	CPXV_JagKre08_2
		MonKre08/4	KC813500.1	CPXV_MonKre08_4
		Norway1994MAN	HQ420899	CPXV_NOR_1994_MAN
		RatAac09/1	KC813501.1	CPXV_RatAac09_1
		RatGer09/1	KC813503.1	CPXV_RatGer09_1
		Ratpox09	LN864565	CPXV_RatPox09
	Ectromelia virus	ERPV culture-collection ATCC:VR-1431	JQ410350	ECTV_ERPV
		Hampstead	KY554976	ECTV_Hampstead
		Moscow	NC_004105	ECTV_Mos
		Naval	KJ563295	ECTV_Nav
	Horsepox virus	MNR-76	DQ792504	HSPV_MNR76
	Monkeypox virus	Congo_2003_358	DQ011154	MPXV_COG_2003_358
		Liberia_1970_184	DQ011156	MPXV_LBR_1970_184
		Nigeria-SE-1971	KJ642617	MPXV_NERia_SE_1971
		Zaire	NC_003310	MPXV_ZAR
	Abatino macacapox virus	-	MH816996	OPXV_Abatino
	Raccoonpox virus	Herman	KP143769	RCNV_Herman
	Rabbitpox virus	Utrecht	AY484669	RPXV_Utr
	Skunkpox virus	WA	NC_031038.1	SKPV_WA
	Taterapox virus	Dahomey 1968	NC_008291	TATV_DAH68
	Vaccinia virus	Copenhagen	M35027	VACV_Cop
		Chorioallantois Ankara (CVA)	AM501482	VACV_CVA
		DUKE	DQ439815	VACV_DUKE
		Lister	AY678276	VACV_Lister
	Variola virus	Bangladesh 1975 v75-550 Banu	DQ437581	VARV_BGD75_Banu
		Garcia 1966	Y16780	VARV_GARV_1966
		Japan 1946 (Yamada MS-2(A) Tokyo)	DQ441429	VARV_JPN46_yam
		Sierra Leone 1969 (V68-258)	DQ441437	VARV_SLE68
		VD21	KY358055	VARV_VD21
	Volepox virus	CA	NC_031033.1	VPXV_CAL

## Sheet: Sup. Table S2
		Supplementary Table S2. Predicted genes in CPXV-No-H2 compared to reference genomes CPXV-Brighton (CPXV_BR), ECTV-Moscow (ECTV_Mos) and VACV-Copenhagen (VACV_Cop)
		CDS	Start	Stop	Length (bp)	Direction	Function	CPXV_BR	Similarity (%)	ECTV_Mos	Similarity (%)	VACV_Cop	Similarity (%)
		NoH2-001	897	1637	741	reverse	Chemokine binding protein (Cop-C23L)	vCCI/CPXV003	91.935	EVM001	82.996	B29R/C23L	79.012
		NoH2-002	1746	2795	1050	reverse	TNF receptor (CrmB) (Cop-C22L)	crmB/CPXV005	92.958	-	-	B28R/C22L	75
		NoH2-003	2873	4756	1884	reverse	Ankyrin (Cop-C19L)	CPXV006	87.299	EVM002	84.327	B25R/C19L	79.121
		NoH2-004	4744	4833	90	reverse	Ankyrin-like repeat containing protein	CPXV007	100	-	-	-	-
		NoH2-005	4871	6892	2022	reverse	Ankyrin (Cop-C17L)	CPXV008	95.38	-	-	B23R/C17L	87.566
		NoH2-006	7064	7525	462	reverse	Hypothetical protein (Cop-C16L)	CPXV009/CPXV222	55.556	-	-	B22R/C16L	55.921
		NoH2-007	7643	8311	669	reverse	Alpha amanatin target protein (Cop-N2L)	CPXV010	89.593	-	-	-	-
		NoH2-008	8529	9101	573	reverse	Hypothetical protein (Cop-C14L)	-	-	-	-	-	-
		NoH2-009	9249	10070	822	reverse	BTB Kelch-domain containing protein; CRL comple x (Cop-A55R)	-	-	EVM004	82.051	-	-
		NoH2-010	11192	12205	1014	reverse	Ankyrin (Cop-B20R)	CPXV011	92.878	EVM005	88.724	-	-
		NoH2-011	12481	12681	201	reverse	C-type lectin domain containing protein	CPXV012	100	EVM007	67.44	-	-
		NoH2-012	12765	14300	1536	reverse	BTB Kelch-domain containing protein; CRL comple x (Cop-A55R)	CPXV013	91.849	-	-	-	-
		NoH2-013	14370	14966	597	reverse	TNF receptor (CrmB) (Cop-C22L)	CPXV014	83.854	EVM008	79.688	-	-
		NoH2-014	14963	15289	327	reverse	TNF-alpha receptor like protein	vCD30/CPXV015	97.222	EVM009	90.826	-	-
		NoH2-015	15389	17683	2295	reverse	Ankyrin (Cop-B18R)	CPXV016	91.885	EVM010	93.194	-	-
		NoH2-016	17946	19250	1305	reverse	Ankyrin (CPXV-017)	CPXV017	92.874	-	-	-	-
		NoH2-017	19346	19867	522	reverse	MPV-Z-N3R	CPXV018	86.705	-	-	-	-
		NoH2-018	19927	22242	2316	reverse	Ankyrin (Cop-B18R)	CPXV019	86.432	-	-	-	-
		NoH2-019	22358	22876	519	reverse	Host range protein	CPXV020	91.279	-	-	-	-
		NoH2-020	23038	23364	327	forward	Secreted EGF-like protein (Cop-C11R)	VGF/CPXV021	82.569	-	96.386	C11R	79.817
		NoH2-021	23610	24611	1002	reverse	IL-1 receptor antagonist (Cop-C10L)	CPXV022	93.393	EVM011	93.093	C10L	91.892
		NoH2-022	25143	25871	729	forward	Zinc finger-like protein	CPXV023	94.215	EVM012	92.149	-	-
		NoH2-023	26001	26381	381	reverse	Soluble IL-18 binding protein (Bsh-D7L)	CPXV024	92.063	EVM013	90.083	-	-
		NoH2-024	26439	28445	2007	reverse	Ankyrin|Host Range (Bang-D8L)	VHR1/CPXV025	94.012	-	-	-	-
		NoH2-025	28582	28770	189	reverse	ANK-containing protein	CPXV026	90	EVM014	75.472	-	-
		NoH2-026	28947	30857	1911	reverse	Ankyrin; Type I IFN resistance (Cop-C9L)	CPXV027	89.206	-	-	C9L	82.911
		NoH2-027	30898	31455	558	reverse	Unknown (Cop-C8L)	CPXV028	89.189	-	-	C8L	87.568
		NoH2-028	31525	31977	453	reverse	Type 1 IFN inhibitor (Cop-C7L)	CPXV029	96.667	EVM015	93.333	C7L	96.667
		NoH2-029	32209	32679	471	reverse	Bcl-2-like protein, IFN-beta inhibitor (Cop-C6L )	CPXV030	92.105	EVM016	92.763	C6L	92.667
		NoH2-030	32834	32956	123	reverse	Kelch-like protein (Cop-C5L)	CPXV031	66.667	-	-	-	-
		NoH2-031	33111	33431	321	reverse	Kelch-like protein (Cop-C5L)	CPXV032	92.453	-	-	C5L	91.346
		NoH2-032	33492	34442	951	reverse	IL-1 receptor antagonist (Cop-C10L)	CPXV033	95.57	-	-	C4L	95.886
		NoH2-033	34519	35304	786	reverse	Complement binding (secreted) (Cop-C3L)	CPXV034	89.354	EVM017	91.571	C3L	89.354
		NoH2-034	35361	36899	1539	reverse	POZ|BTB Kelch domain protein (Cop-C2L)	CPXV035	97.07	EVM018	95.898	C2L	98.047
		NoH2-035	36966	37655	690	reverse	Putative TLR signalling inhibitor (Cop-C1L)	CPXV036	92.208	-	-	C1L	91.928
		NoH2-036	37642	37998	357	reverse	Anti-apoptotic Bcl-2-like protein (Cop-N1L)	CPXV037	91.525	EVM019	93.22	N1L	90.678
		NoH2-037	38136	38672	537	reverse	Alpha amanatin target protein (Cop-N2L)	CPXV038	87.079	EVM020	84.358	N2L	83.616
		NoH2-038	38714	40129	1416	reverse	ANK-containing protein; apoptosis inihibitor (C op-M1L)	CPXV039	95.349	EVM021	96.815	M1L	96.822
		NoH2-039	40107	40769	663	reverse	NFkB inhibitor (Cop-M2L)	CPXV040	92.273	-	-	M2L	92.273
		NoH2-040	40903	41760	858	reverse	Ankyrin|NFkB inhibitor (Cop-K1L)	CPXV041	96.466	EVM022	95.439	K1L	95.053
		NoH2-041	41992	43119	1128	reverse	Serpin 1,2,3 (Cop-K2L)	SPI3/CPXV042	95.733	H14-B/EVM023	93.6	K2L	92.267
		NoH2-042	43169	43435	267	reverse	IFN resistance, PKR|eIF-alpha inhibitor (Cop-K3 L)	CPXV043	92.045	-	-	K3L	87.5
		NoH2-043	43485	44759	1275	reverse	Phospholipase-D-like protein (Cop-K4L)	CPXV044	98.113	-	-	K4L	96.934
		NoH2-044	44781	45614	834	reverse	Monoglyceride lipase (Cop-K5L)	CPXV045	98.182	H14-E/EVM024	96.727	K5L	88.889
		NoH2-045	45752	46201	450	forward	Host immune response repressor (Cop-K7R)	CPXV046	97.315	-	-	K7R	95.973
		NoH2-046	46275	46997	723	reverse	Caspase-9 (apoptosis) inhibitor (mitochondrial- associated) (Cop-F1L)	CPXV048	83.203	EVM025	86.977	F1L	88.559
		NoH2-047	46997	47440	444	reverse	dUTPase (Cop-F2L)	CPXV049	98.639	EVM026	98.639	F2L	97.959
		NoH2-048	47464	48906	1443	reverse	Kelch-like protein (Cop-F3L)	CPXV050	94.375	EVM027	94.572	F3L	93.333
		NoH2-049	48917	49876	960	reverse	Ribonucleotide reductase small subunit (Cop-F4L )	CPXV051	97.492	EVM028	98.119	F4L	97.492
		NoH2-050	49912	50898	987	reverse	36kDa major membrane protein (Cop-F5L)	CPXV052	86.28	-	-	F5L	82.317
		NoH2-051	50928	51152	225	reverse	Hypothetical protein (Cop-F6L)	CPXV053	85.135	EVM029	90.541	F6L	91.892
		NoH2-052	51166	51426	261	reverse	Hypothetical protein (Cop-F7L)	CPXV054	81.395	EVM030	87.209	F7L	82.609
		NoH2-053	51574	51777	204	reverse	Cytoplasmic protein (Cop-F8L)	CPXV055	96.875	EVM031	95.312	F8L	98.438
		NoH2-054	51837	52475	639	reverse	S-S bond formation pathway protein substrate (C op-F9L)	CPXV056	98.585	EVM032	97.17	F9L	98.113
		NoH2-055	52462	53781	1320	reverse	Essential Ser|Thr kinase morph (Cop-F10L)	CPXV057	99.317	EVM033	99.089	F10L	99.544
		NoH2-056	53804	54868	1065	reverse	RhoA signalling inhibitor, virus release protei n (Cop-F11L)	CPXV059	98.305	EVM034	97.74	F11L	99.153
		NoH2-057	54926	56830	1905	reverse	EEV maturation protein (Cop-F12L)	CPXV060	98.107	EVM035	97.634	F12L	96.85
		NoH2-058	56876	57994	1119	reverse	Palmitylated EEV membrane glycoprotein (Cop-F13 L)	CPXV061	99.194	EVM036	100	F13L	99.462
		NoH2-059	58012	58263	252	reverse	Unknown (Cop-F14L)	CPXV062	77.108	EVM037	71.084	F14L	75.904
		NoH2-060	58308	58466	159	forward	CPV-B-063	CPXV063	90.385	-	-	-	-
		NoH2-061	58536	59012	477	reverse	Unknown conserved protein (Cop-F15L)	CPXV064	96.203	EVM038	98.734	F15L	98.101
		NoH2-062	59030	59713	684	reverse	Non-functional Serine Recombinase (Cop-F16L)	CPXV065	94.714	EVM039	95.595	F16L	96.916
		NoH2-063	59776	60081	306	forward	DNA-binding phosphoprotein (VP11); mTOR antagon ist (Cop-F17R)	CPXV066	98.02	EVM040	97.03	F17R	99.01
		NoH2-064	60078	61517	1440	reverse	Poly (A) polymerase catalytic subunit (VP55) (C op-E1L)	CPXV067	99.582	EVM041	98.956	E1L	99.165
		NoH2-065	61514	63727	2214	reverse	IEV morphogenesis (Cop-E2L)	CPXV068	99.05	EVM042	97.965	E2L	98.236
		NoH2-066	63851	64423	573	reverse	dsRNA-binding protein, IFN resistance|PKR inhib itor (Z-DNA binding) (Cop-E3L)	CPXV069	92.105	EVM043	90	E3L	90.526
		NoH2-067	64479	65258	780	reverse	RNA polymerase subunit (RPO30) (Cop-E4L)	CPXV070	98.084	EVM044	99.614	E4L	99.614
		NoH2-068	65378	66337	960	forward	Virosome component (Cop-E5R)	CPXV071	95.925	EVM045	87.774	E5R	90.909
		NoH2-069	66498	68201	1704	forward	Virion protein (Cop-E6R)	CPXV072	99.295	EVM046	98.413	E6R	99.118
		NoH2-070	68282	68767	486	forward	Myristylated protein (Cop-E7R)	CPXV073	93.168	EVM047	90.683	E7R	93.168
		NoH2-071	68907	69728	822	forward	ER-localized membrane protein, virion core prot ein (Cop-E8R)	CPXV074	98.168	EVM048	97.802	E8R	99.267
		NoH2-072	69735	72755	3021	reverse	DNA polymerase (Cop-E9L)	CPXV075	99.404	EVM049	97.815	E9L	98.51
		NoH2-073	72787	73074	288	forward	Sulfhydryl oxidase (FAD-linked) (Cop-E10R)	CPXV076	98.947	EVM050	97.895	E10R	100
		NoH2-074	73069	73458	390	reverse	Virion core protein (Cop-E11L)	CPXV077	97.674	EVM051	94.574	E11L	96.124
		NoH2-075	73445	75445	2001	reverse	Membrane protein (Cop-O1L)	CPXV078	97.898	EVM052	96.396	O1L	97.447
		NoH2-076	75493	75819	327	reverse	Glutaredoxin 1 (Cop-O2L)	CPXV079	98.148	EVM053	99.074	O2L	100
		NoH2-077	75843	75950	108	reverse	Virus entry|fusion complex component (Cop-O3L)	-	-	-	-	O3L	100
		NoH2-078	75965	76903	939	reverse	DNA-binding core protein (Cop-I1L)	CPXV080	99.679	EVM054	98.718	I1L	99.679
		NoH2-079	76910	77128	219	reverse	IMV membrane protein (Cop-I2L)	CPXV081	84.932	EVM055	86.301	I2L	86.301
		NoH2-080	77129	77938	810	reverse	ssDNA-binding phosphoprotein (Cop-I3L)	CPXV082	99.628	EVM056	98.513	I3L	98.141
		NoH2-081	78021	80336	2316	reverse	Ribonucleotide reductase large subunit (Cop-I4L )	CPXV083	98.833	EVM057	96.498	I4L	98.703
		NoH2-082	80363	80602	240	reverse	IMV protein VP13 (Cop-I5L)	CPXV084	98.734	EVM058	97.468	I5L	100
		NoH2-083	80621	81769	1149	reverse	Telomere-binding protein (Cop-I6L)	CPXV085	99.215	EVM059	99.215	I6L	99.738
		NoH2-084	81762	83033	1272	reverse	Virion core cysteine protease (Cop-I7L)	CPXV086	98.818	EVM060	98.109	I7L	98.109
		NoH2-085	83039	85069	2031	forward	RNA helicase, DExH-NPH-II domain (Cop-I8R)	CPXV087	96.006	EVM061	96.598	I8R	95.562
		NoH2-086	85073	86848	1776	reverse	Metalloprotease (Cop-G1L)	CPXV088	98.477	EVM062	98.477	G1L	98.646
		NoH2-087	86845	87180	336	reverse	Entry|fusion complex component (Cop-G3L)	CPXV089	98.198	EVM063	96.396	G3L	97.297
		NoH2-088	87174	87836	663	forward	VLTF (late transcription elongation factor) (Co p-G2R)	CPXV090	98.636	EVM064	98.182	G2R	100
		NoH2-089	87806	88180	375	reverse	Glutaredoxin-like protein (Cop-G4L)	CPXV091	99.194	EVM065	100	G4L	99.194
		NoH2-090	88183	89487	1305	forward	FEN1-like nuclease (Cop-G5R)	CPXV092	98.157	EVM066	97.926	G5R	98.618
		NoH2-091	89495	89686	192	forward	RNA polymerase subunit (RPO7) (Cop-G5.5R)	CPXV093	100	EVM067	100	G5.5R	100
		NoH2-092	89688	90185	498	forward	NLPc|P60 superfamily protein (Cop-G6R)	CPXV094	96.364	EVM068	97.576	G6R	96.364
		NoH2-093	90150	91265	1116	reverse	Virion phosphoprotein, early morphogenesis (Cop -G7L)	CPXV095	99.73	EVM069	99.191	G7L	99.191
		NoH2-094	91296	92078	783	forward	VLTF-1 (late transcription factor 1) (Cop-G8R)	CPXV097	99.615	EVM070	100	G8R	100
		NoH2-095	92098	93120	1023	forward	Entry|fusion complex component, myristylprotein (Cop-G9R)	CPXV098	97.941	EVM071	96.471	G9R	98.529
		NoH2-096	93121	93873	753	forward	IMV membrane protein (Cop-L1R)	CPXV099	98.4	EVM072	98.4	L1R	98.8
		NoH2-097	93905	94171	267	forward	Viral membrane assembly proteins (VMAP) (Cop-L2 R)	CPXV100	98.864	EVM073	90.909	L2R	92.045
		NoH2-098	94161	95213	1053	reverse	Internal virion protein (Cop-L3L)	CPXV101	98	EVM074	92.655	L3L	97.429
		NoH2-099	95238	95993	756	forward	ss|dsDNA binding protein (VP8) (Cop-L4R)	CPXV102	98.805	EVM075	98.805	L4R	98.406
		NoH2-100	96003	96389	387	forward	Entry and Fusion IMV protein (Cop-L5R)	CPXV103	99.219	EVM076	100	L5R	100
		NoH2-101	96346	96807	462	forward	Virion morph (Cop-J1R)	CPXV104	100	EVM077	100	J1R	98.693
		NoH2-102	96823	97356	534	forward	Thymidine kinase (Cop-J2R)	CPXV105	97.175	EVM078	96.61	J2R	99.435
		NoH2-103	97422	98423	1002	forward	Poly (A) polymerase small subunit (VP39) (Cop-J 3R)	CPXV106	99.399	EVM079	99.399	J3R	98.498
		NoH2-104	98338	98895	558	forward	RNA polymerase subunit (RPO22) (Cop-J4R)	CPXV107	99.459	EVM080	98.919	J4R	99.459
		NoH2-105	98956	99357	402	reverse	IMV membrane protein (Cop-J5L)	CPXV108	99.248	EVM081	99.248	J5L	98.496
		NoH2-106	99464	103324	3861	forward	RNA polymerase subunit (RPO147) (Cop-J6R)	CPXV109	99.145	EVM082	99.067	J6R	99.222
		NoH2-107	103321	103836	516	reverse	Tyr|Ser phosphatase, IFN-gamma inhibitor (Cop-H 1L)	CPXV110	99.415	EVM083	99.415	H1L	99.415
		NoH2-108	103850	104419	570	forward	IMV membrane protein (Cop-H2R)	CPXV111	99.471	EVM084	98.942	H2R	98.413
		NoH2-109	104422	105399	978	reverse	IMV heparin binding surface protein (Cop-H3L)	CPXV112	97.222	EVM085	96	H3L	96.923
		NoH2-110	105400	107787	2388	reverse	RAP94 (RNA pol assoc protein) (Cop-H4L)	CPXV113	99.371	EVM086	98.616	H4L	99.119
		NoH2-111	107973	108602	630	forward	VLTF-4 (late transcription factor 4) (Cop-H5R)	CPXV114	95.215	EVM087	88.384	H5R	88.235
		NoH2-112	108603	109547	945	forward	DNA topoisomerase type I (Cop-H6R)	CPXV115	99.045	EVM088	99.045	H6R	99.682
		NoH2-113	109585	110025	441	forward	Viral membrane assembly proteins (VMAP) (Cop-H7 R)	CPXV117	95.89	EVM089	95.205	H7R	96.575
		NoH2-114	110069	112600	2532	forward	mRNA capping enzyme large subunit (Cop-D1R)	CPXV118	99.289	EVM090	99.051	D1R	98.697
		NoH2-115	112559	112999	441	reverse	Virion core (Cop-D2L)	CPXV119	99.315	EVM091	97.945	D2L	98.63
		NoH2-116	112992	113705	714	forward	Virion core (Cop-D3R)	CPXV120	98.734	EVM092	98.734	D3R	97.468
		NoH2-117	113705	114361	657	forward	Uracil-DNA glycosylase, DNA polymerase processi vity factor (Cop-D4R)	CPXV121	97.248	EVM093	97.706	D4R	98.624
		NoH2-118	114393	116750	2358	forward	NTPase, DNA primase (Cop-D5R)	CPXV122	97.834	EVM094	97.834	D5R	98.471
		NoH2-119	116791	118704	1914	forward	Morphogenesis, VETF-s (early transcription fact or small) (Cop-D6R)	CPXV123	99.529	EVM095	98.744	D6R	99.058
		NoH2-120	118731	119216	486	forward	RNA polymerase subunit (RPO18) (Cop-D7R)	CPXV124	98.758	EVM096	98.758	D7R	98.758
		NoH2-121	119179	120096	918	reverse	Carbonic anhydrase, GAG-binding IMV membrane pr otein (Cop-D8L)	CPXV125	97.377	EVM097	95.41	D8L	93.115
		NoH2-122	120138	120779	642	forward	mRNA decapping enzyme (Cop-D9R)	CPXV126	100	EVM098	99.531	D9R	99.531
		NoH2-123	120776	121528	753	forward	mRNA decapping enzyme (Cop-D10R)	CPXV127	98.78	EVM099	97.6	D10R	98.374
		NoH2-124	121525	123420	1896	reverse	ATPase, NPH1 (Cop-D11L)	CPXV128	99.683	EVM100	98.732	D11L	99.525
		NoH2-125	123455	124318	864	reverse	mRNA capping enzyme small subunit (Cop-D12L)	CPXV129	99.652	EVM101	99.303	D12L	99.652
		NoH2-126	124349	126004	1656	reverse	Trimeric virion coat protein (rifampicin res) ( Cop-D13L)	CPXV131	99.093	EVM102	99.093	D13L	99.093
		NoH2-127	126028	126480	453	reverse	VLTF-2 (late transcription factor 2) (Cop-A1L)	CPXV132	98.667	EVM103	98.667	A1L	99.333
		NoH2-128	126501	127175	675	reverse	VLTF-3 (late transcription factor 3) (Cop-A2L)	CPXV133	99.107	EVM104	98.214	A2L	99.554
		NoH2-129	127172	127402	231	reverse	S-S bond formation pathway protein (Cop-A2.5L)	CPXV134	96.053	EVM105	96.053	A2.5L	93.421
		NoH2-130	127417	129354	1938	reverse	P4b precursor (Cop-A3L)	CPXV135	97.674	EVM106	97.364	A3L	97.519
		NoH2-131	129407	130258	852	reverse	39kDa virion core protein (Cop-A4L)	CPXV136	88.136	EVM107	91.519	A4L	92.226
		NoH2-132	130296	130790	495	forward	RNA polymerase subunit (RPO19) (Cop-A5R)	CPXV137	98.171	EVM108	96.951	A5R	98.171
		NoH2-133	130787	131905	1119	reverse	Viral membrane assembly proteins (VMAP), core p rotein (Cop-A6L)	CPXV138	98.118	EVM109	98.118	A6L	99.194
		NoH2-134	131929	134061	2133	reverse	VETF-L (early transcription factor large) (Cop- A7L)	CPXV139	98.451	EVM110	98.873	A7L	99.718
		NoH2-135	134115	134981	867	forward	VITF-3 34kda subunit (Cop-A8R)	CPXV140	98.958	EVM111	98.264	A8R	98.611
		NoH2-136	134974	135336	363	reverse	Viral membrane associated, early morphogenesis protein (Cop-A9L)	CPXV141	96	EVM112	79.487	A9L	84.043
		NoH2-137	135337	138012	2676	reverse	P4a precursor (Cop-A10L)	CPXV142	94.743	EVM113	95.96	A10L	95.847
		NoH2-138	138027	138983	957	forward	Viral membrane assembly proteins (VMAP) (Cop-A1 1R)	CPXV143	100	EVM114	99.371	A11R	99.686
		NoH2-139	138980	139558	579	reverse	Virion core and cleavage processing protein (Co p-A12L)	CPXV144	92.188	EVM115	95.312	A12L	98.438
		NoH2-140	139582	139788	207	reverse	IMV membrane protein, virion maturation (Cop-A1 3L)	CPXV145	87.143	EVM116	86.765	A13L	87.143
		NoH2-141	139896	140168	273	reverse	Essential IMV membrane protein (Cop-A14L)	CPXV146	98.889	EVM117	100	A14L	98.889
		NoH2-142	140185	140346	162	reverse	Non-essential IMV membrane protein (Cop-A14.5L)	CPXV147	100	EVM117.5	100	A14.5L	100
		NoH2-143	140336	140620	285	reverse	Core protein (Cop-A15L)	CPXV148	100	EVM118	97.872	A15L	100
		NoH2-144	140604	141737	1134	reverse	Myristylated protein, essential for entry|fusio n (Cop-A16L)	CPXV149	97.878	EVM119	96.817	A16L	98.677
		NoH2-145	141740	142351	612	reverse	IMV membrane protein (Cop-A17L)	CPXV150	96.059	EVM120	96.059	A17L	98.03
		NoH2-146	142366	143847	1482	forward	DNA helicase, transcript release factor (Cop-A1 8R)	CPXV151	96.755	EVM121	97.769	A18R	98.377
		NoH2-147	143828	144061	234	reverse	Zinc finger-like protein (Cop-A19L)	CPXV152	100	EVM122	97.403	A19L	100
		NoH2-148	144062	144415	354	reverse	IMV membrane protein, entry|fusion complex comp onent (Cop-A21L)	CPXV153	98.291	EVM123	97.458	A21L	100
		NoH2-149	144414	145694	1281	forward	DNA polymerase processivity factor (Cop-A20R)	CPXV154	97.887	EVM124	97.418	A20R	97.887
		NoH2-150	145624	146187	564	forward	Holliday junction resolvase (Cop-A22R)	CPXV155	99.465	EVM125	98.396	A22R	98.864
		NoH2-151	146206	147354	1149	forward	VITF-3 45kda subunit (Cop-A23R)	CPXV156	99.215	EVM126	98.168	A23R	99.215
		NoH2-152	147351	150845	3495	forward	RNA polymerase subunit (RPO132) (Cop-A24R)	rpo132/CPXV157	99.226	EVM127	99.828	A24R	99.14
		NoH2-153	150838	154107	3270	reverse	A-type inclusion protein (Cop-A25L)	CPXV158	51.727	EVM128	94.821	-	-
		NoH2-154	154153	155691	1539	reverse	P4c precursor (Cop-A26L)	CPXV161	87.059	-	-	A26L	92.386
		NoH2-155	155743	156075	333	reverse	IMV surface protein, fusion protein (Cop-A27L)	CPXV162	98.182	EVM129	96.364	A27L	97.273
		NoH2-156	156076	156516	441	reverse	IMV MP|Virus entry (Cop-A28L)	CPXV163	97.945	EVM130	97.26	A28L	97.26
		NoH2-157	156517	157434	918	reverse	RNA polymerase subunit (RPO35) (Cop-A29L)	CPXV164	98.361	EVM131	98.033	A29L	99.016
		NoH2-158	157397	157630	234	reverse	IMV protein (Cop-A30L)	CPXV165	96.104	EVM132	97.403	A30L	98.701
		NoH2-159	157663	157791	129	reverse	Viral membrane assembly proteins (VMAP) (Cop-A 30.5L)	165.5	95.238	-	-	A30.5L	100
		NoH2-160	157790	158170	381	forward	Hypothetical protein (Cop-A31R)	CPXV166	89.286	EVM133	93.651	A31R	96.032
		NoH2-161	158174	158950	777	reverse	ATPase|DNA packaging protein (Cop-A32L)	CPXV167	98.438	EVM134	98.438	A32L	97.656
		NoH2-162	159068	159631	564	forward	EEV membrane phosphoglycoprotein, C-type lectin -like domain (Cop-A33R)	CPXV168	91.979	EVM135	88.235	A33R	88.235
		NoH2-163	159655	160161	507	forward	C-type lectin-like IEV|EEV glycoprotein (Cop-A34R)	CPXV169	94.048	EVM136	97.619	A34R	92.857
		NoH2-164	160204	160734	531	forward	MHC class II antigen presentation inhibitor (Co p-A35R)	CPXV171	97.727	EVM137	94.886	A35R	97.727
		NoH2-165	160801	161481	681	forward	IEV transmembrane phosphoprotein (Cop-A36R)	CPXV172	74.138	137.5f	67.879	A36R	74.561
		NoH2-166	161546	162340	795	forward	Hypothetical protein (Cop-A37R)	CPXV173	84.03	-	-	A37R	84.733
		NoH2-167	162451	162630	180	forward	Unknown (Gar-A43R)	CPXV174	70.175	-	-	-	-
		NoH2-168	162627	163460	834	reverse	CD47-like, integral membrane protein (Cop-A38L)	CPXV175	95.668	EVM138	94.946	A38L	94.946
		NoH2-169	164256	164471	216	forward	Semaphorin (Cop-A39R)	CPXV176	82.759	EVM139	90.385	A39R	82.759
		NoH2-170	164706	165185	480	forward	Lectin homolog (Cop-A40R)	CPXV177	91.25	-	-	A40R	97.08
		NoH2-171	165294	165971	678	reverse	Chemokine binding protein (Cop-A41L)	CPXV178	90.045	EVM140	95.111	A41L	90.667
		NoH2-172	166133	166537	405	forward	Profilin-like protein, ATI-localized (Cop-A42R)	CPXV179	90.909	EVM141	100	A42R	90.909
		NoH2-173	166577	167188	612	forward	Type I membrane glycoprotein (Cop-A43R)	CPXV180	65.025	EVM142	99.507	A43R	66.01
		NoH2-174	167207	167431	225	forward	Hypothetical protein (Cop-A43.5R)	CPXV181	73.611	-	-	A43.5R	91.429
		NoH2-175	167586	168626	1041	reverse	3 beta-hydroxysteroid dehydrogenase|delta 5->4 isomerase (Cop-A44L)	CPXV182	92.442	EVM143	95.087	A44L	92.775
		NoH2-176	168673	169050	378	forward	Inactive Cu-Zn superoxide dismutase-like virion protein (Cop-A45R)	CPXV183	95.2	EVM144	94.4	A45R	93.6
		NoH2-177	169040	169762	723	forward	IL-1|TLR signaling inhibitor (Cop-A46R)	CPXV184	98.75	EVM145	97.5	A46R	97.297
		NoH2-178	169850	170584	735	reverse	Immunoprevalent protein (Cop-A47L)	CPXV185	98.77	EVM146	95.902	A47L	95.902
		NoH2-179	170617	171300	684	forward	Thymidylate kinase (Cop-A48R)	CPXV186	99.119	EVM147	98.678	A48R	99.02
		NoH2-180	171350	171838	489	forward	Putative phosphotransferase|anion transport pro tein (Cop-A49R)	CPXV187	95.062	-	-	A49R	97.531
		NoH2-181	171870	173528	1659	forward	ATP-dependent DNA ligase (Cop-A50R)	CPXV188	96.39	EVM148	95.307	A50R	96.558
		NoH2-182	173579	174583	1005	forward	Hypothetical protein (Cop-A51R)	CPXV189	94.311	EVM149	93.114	A51R	94.91
		NoH2-183	174656	175231	576	forward	Toll|IL-1 receptor-like protein, IL-1, NFkB sig nalling inhibitor (Cop-A52R)	CPXV190	96.335	-	-	A52R	95.288
		NoH2-184	175568	176125	558	forward	TNF receptor (CrmC) (Cop-A53R)	CrmC/CPXV191	85.561	-	-	A53R	78.182
		NoH2-185	176400	178094	1695	forward	BTB Kelch-domain containing protein; CRL comple x (Cop-A55R)	CPXV193	95.567	EVM150	95.035	A55R	95.39
		NoH2-186	178143	179087	945	forward	Hemagglutinin (Cop-A56R)	CPXV194	84.177	EVM151	77.287	A56R	85.759
		NoH2-187	179105	179698	594	forward	Guanylate kinase (Cop-A56.5R)	CPXV195	98.477	-	-	A57R	96.689
		NoH2-188	179818	180717	900	forward	Ser|Thr Kinase (Cop-B1R)	CPXV196	97.993	EVM152	96.321	B1R	94.631
		NoH2-189	180787	182304	1518	forward	Schlafen (Cop-B2R)	CPXV197	94.653	EVM153	90.675	B2R	89.352
		NoH2-190	182565	184253	1689	forward	Ankyrin (Cop-B4R)	CPXV198	96.085	EVM154	92.527	B4R	93.238
		NoH2-191	184357	185313	957	forward	EEV type-1 membrane glycoprotein, protective an tigen (Cop-B5R)	CPXV199	89.623	C1R/EVM155	91.195	B5R	91.824
		NoH2-192	185401	185946	546	forward	Ankyrin-like protein (Cop-B6R)	CPXV200	90.608	C2R/EVM156	89.503	B6R	88.398
		NoH2-193	185985	186539	555	forward	Virulence, ER resident (Cop-B7R)	CPXV201	90.761	C3R/EVM157	90.761	B7R	90.217
		NoH2-194	186626	187426	801	forward	Soluble IFN-g receptor-like protein (Cop-B8R)	CPXV202	89.098	C4R/EVM158	85.714	B8R	88.213
		NoH2-195	187506	188183	678	forward	ER-localized apoptosis regulator (Cop-B9R)	CPXV203	93.333	-	-	B9R	81.159
		NoH2-196	188342	189850	1509	forward	Kelch-like protein (Cop-B10R)	CPXV204	92.032	-	-	B10R	89.506
		NoH2-197	189924	190220	297	forward	Hypothetical protein (Cop-B11R)	CPXV205	97.015	C5R/EVM159	93.939	B11R	89.394
		NoH2-198	190288	191136	849	forward	Ser|Thr Kinase (Cop-B12R)	CPXV206	97.872	C6R/EVM160	92.226	B12R	96.786
		NoH2-199	191229	192260	1032	forward	Serpin 1,2,3 (Cop-K2L)	CrmA/CPXV207	95.029	C7R/EVM161	92.105	B14R	94.444
		NoH2-200	192386	192835	450	forward	Hypothetical protein (Cop-C16L)	CPXV208	95.302	C8R/EVM162	93.289	B15R	93.289
		NoH2-201	192926	193903	978	forward	IL-1 beta receptor (Cop-B16R)	CPXV209	95.092	C9R/EVM163	81.098	B16R	90.345
		NoH2-202	193951	194973	1023	reverse	IL-1 beta inhibitor (Cop-B17L)	CPXV210	96.765	C10L/EVM164	92.035	B17L	96.765
		NoH2-203	195115	196881	1767	forward	Ankyrin (Cop-B18R)	CPXV211	95.238	C11R/EVM165	92.769	B18R	92.769
		NoH2-204	196856	197953	1098	forward	IFN-alpha|beta receptor glycoprotein (Cop-B19R)	CPXV212	92.077	C12R/EVM166	81.429	B19R	85.511
		NoH2-205	198015	199643	1629	forward	Ankyrin (Cop-B20R)	CPXV213	95.604	-	-	B20R	82.258
		NoH2-206	200512	202185	1674	forward	kelch-like protein (EV-M-167)	CPXV215	96.589	C13R/EVM167	78.036	-	-
		NoH2-207	202304	202405	102	reverse	Hypothetical protein (Cop-C11.5R)	CPXV216	92	-	-	C11.5R	84
		NoH2-208	202477	203556	1080	forward	Serpin 1,2,3 (Cop-K2L)	CPXV217	94.986	C14R/EVM168	94.429	C12L	92.479
		NoH2-209	203746	204333	588	forward	Hypothetical protein (Cop-C14L)	CPXV218	95.385	-	-	C14L	89.855
		NoH2-210	204592	210315	5724	forward	Surface glycoprotein	CPXV219	82.222	C15R/EVM169	83.351	B20.5R	80.769
		NoH2-211	210688	211563	876	forward	Ankyrin (Cop-C19L)	CPXV220	86.014	-	-	-	-
		NoH2-212	212705	213208	504	forward	TNF-alpha receptor (CPXV-GRI-K3R)	-	-	-	-	-	-
		NoH2-213	213385	215406	2022	forward	Ankyrin (Cop-C17L)	CPXV223	95.38	-	-	B23R/C17L	87.566
		NoH2-214	215444	215533	90	forward	Ankyrin-like repeat containing protein	CPXV224	100	-	-	-	-
		NoH2-215	215521	217404	1884	forward	Ankyrin (Cop-C19L)	CPXV225	87.299	K1R/EVM171	84.327	B25R/C19L	79.121
		NoH2-216	217482	218531	1050	forward	TNF receptor (CrmB) (Cop-C22L)	crmB/CPXV226	92.958	-	-	B28R/C22L	75
		NoH2-217	218640	219380	741	forward	Chemokine binding protein (Cop-C23L)	vCCI/CPXV227	91.935	K2R/EVM172	82.996	B29R/C23L	79.012

## Sheet: Supl.Table S3.
	Supplementary Table S3. Predicted overlapping genes in CPXV-No-H2 and BLAST analysis
	CDS	Start	Stop	CPXV_Br	Identity (%)	BLASTp		BLASTn
						OPXV Genome with Highest Identity	Aminoacid identity (%)	OPXV Genome with Highest Identity	Nucleotide identity (%)
	NoH2-A	1636	1845	CPXV004	74.65	CPXV	76.056	CPXV GerMygEK938/17	98.1
	NoH2-B	38093	38188	-	-	CMLV 0408151v	83.333	CPXV GerMygEK938/17	98.96
	NoH2-C	45836	46030	-	-	CPXV GerMygEK938/17, CPXVGer2010MKY	100	CPXV GerMygEK938/17, CPXVGer2010MKY	100
	NoH2-D	46234	46413	CPXV047	83.05	CPXV Ger 2010 MKY	94.915	CPXV Ger 2010 MKY	98.33
	NoH2-E	49188	49424	CPXV051A	97.44	CPXV GerMygEK938/17, CPXVGer2010MKY	100	CPXV GerMygEK938/17, CPXVGer2010MKY	99.16
	NoH2-F	53895	54017	CPXV058	97.5	CPXV, VACV	97.5	ECTV	100
	NoH2-G	54768	54890	-	-	VACV CEyV1	87.5	CPXV	99.19
	NoH2-H	58313	58462	-	-	OPXV Abatino	97.959	CPXV GerMygEK938/17, CPXVGer2010MKY	100
	NoH2-I	75455	75643	CPXV078A	96.77	CPXV GerMygEK938/17, CPXVGer2010MKY	98.387	CPXV GerMygEK938/17, CPXVGer2010MKY	99.47
	NoH2-J	91226	91435	CPXV096	100	AKMV, CMLV, CPXV, VACV	100	CPXV,VACV	100
	NoH2-K	109530	109703	CPXV116	94.12	CPXV, VACV	96.08	CPXV	98.28
	NoH2-L	112614	112856	CPXV119A	100	CPXV	100	CPXV,OPXVA	99.18
	NoH2-M	124280	124498	CPXV130	100	CPXV	100	CPXV	99.54
	NoH2-N	139869	139985	-	-	VACV CEyV1	94.74	CPXV, VACV	100
	NoH2-O	144031	144159	CPXV152A	95.24	CPXV	97.619	CPXV,TATV, VARV	100
	NoH2-P	154705	154911	CPXV160	88.24	CPXV Ger2010MKY	97.059	CPXV Ger2010MKY	98.55
	NoH2-Q	160152	160364	CPXV170	94.34	CPXV	100	CPXV	99.4
	NoH2-R	179029	179130	-	-	VACV Lister	96.97	VACV_VK01	99.02
	NoH2-S	200439	200600	CPXV214	84	CPXV Ger2010MKY	94	CPXV Ger2010MKY	97.5
	NoH2-T	218432	218641	CPXV004	74.65	CPXV	76.056	CPXV GerMygEK938/17	98.1

## Sheet: Sup.Table S4
	Supplementary Table S4. BLASTn analysis of predicted genes in CPXV-No-H2 that encode proteins with highest aminoacid similiraty to other OPXV proteins than CPXV proteins.
	CDS	Start	Stop	Length (bp)	BLASTp		BLASTn
					OPV Genome with Highest Identity	Aminoacid identity (%)	OPV Genome with Highest Identity	Nucleotide identity (%)
	NoH2-077	75843	75950	108	ECTV, HSPV, VACV	100	CPXV GerMygEK938/17	100
	NoH2-079	76910	77128	219	AKPV	98.592	AKPV	98.17
	NoH2-090	88183	89487	1305	VACV WAU86/88-1	99.539	CPXV GerMygEK938/17	99.23
	NoH2-152	147351	150845	3495	ECTV	99.828	ECTV	98.86
	NoH2-153	150838	154107	3270	ECTV*	94.82	ECTV	98.34
	NoH2-159	157663	157791	129	VACV	100	BPXV, CPXV , VACV	100
	NoH2-160	157790	158170	381	VACV	98.425	VACV LC16m8, VACV LC16mO	98.44
	NoH2-163	159655	160161	507	ECTV	97.619	CPXV Ger2010MKY, CPXV GerMygEK938/17	98.62
	NoH2-165	160801	161481	681	AKPV	92.92	AKPV	95.15
	NoH2-166	161546	162340	795	AKPV	98.485	AKPV	99.12
	NoH2-167	162451	162630	180	AKPV	98.305	AKPV	99.44
	NoH2-171	165294	165971	678	ECTV	95.556	ECTV_Mill-Hill, ECTV_Hampstead-Egg	95.87
	NoH2-172	166133	166537	405	ECTV	100	ECTV	99.75
	NoH2-173	166577	167188	612	ECTV	99.507	ECTV	99.67
	NoH2-174	167207	167431	225	AKPV	97.297	AKPV	98.67
	NoH2-175	167586	168626	1041	AKPV	95.087	CPXV GerMygEK938/17, CPXV Ger2010MKY	94.43
	NoH2-210	204592	210315	5724	AKPV	94.905	AKPV	97.15

## Sheet: Sup.Table S5
		Supplementary Table S5. Position of the putative recombinant regions in the CPXV-No-H2 genome and BLASTn analysis
		Putative recombination event	CPXV-No-H2 genome		BLASTn
			Start	End	OPXV Genome with Highest Identity	Identity (%)
		1	76946	77205	AKPV	98.33
		2	77741	78243	AKPV	98.21
		3	150156	154530	AKPV	96.89
		4	160786	162936	AKPV	97.66
		5	165874	168063	AKPV	97.37
		6	204966	209636	AKPV	98.42
		7	150119	153968	ECTV	97.93
		8	165847	167892	AKPV	97.29
		9	164405	164766	VACV	99.44
